# Supplementary material for: Spatio-Temporal Determinants of Dengue Epidemics in the Central Region of Burkina Faso
Source: Trop Med Infect Dis. 2023 Oct 25;8(11):482. doi: 10.3390/tropicalmed8110482 (PMC10675449; doi:10.3390/tropicalmed8110482)
Supplement: Supplementary file 1 [file tropicalmed-08-00482-s001.zip]

Archive with 1 entries (1 files):
- tropicalmed-2637509-supplementary.xlsx
